# Supplementary material for: Testing the optimal defense hypothesis in nature: Variation for glucosinolate profiles within plants
Source: PLoS One. 2017 Jul 21;12(7):e0180971. doi: 10.1371/journal.pone.0180971 (PMC5521783; doi:10.1371/journal.pone.0180971)
Supplement: S1 File — (PY) [file pone.0180971.s003.py]

'''
Created on 25 April 2013
Modified 

@author: Maggie R. Wagner
maggie.r.wagner@gmail.com

This module combines peak data from many raw HPLC reports and adds the identifying sample # and metadata. 
The output is a .txt file with a header.

***** IMPORTANT NOTES: PLEASE READ: *****
When integrating peaks on ChemStation, make sure you use report style 'maggie' and save reports as .TXT
    (if you change the file prefix from 'mags' you will need to alter this code accordingly).
Below, specify a working directory that contains all the raw report folders (.D)
    Mine are all called "/MRW##/", where ## is the plate number. If you use a different naming system, 
        you will need to alter the code accordingly.
Also specify the paths to accessory files (more details on their contents are below):
    1) HPLC metadata
    2) Plant/experiment metadata
    3) a tab delimited GS (glucosinolates) file with lines defining the names of different GS and their range of retention times
        Mine are all called "GSlist##.txt" where ## is the plate number.
    
From the command line, execute the following command:
    python /Users/MW/scripts/HPLCpackage/HPLCreaper4.py
and then enter the plate number. Again, the plate number should be part of your folder & file names as described above.


Modification by Rose Keith:
I added an accessory file that is a list of samples that had no sinigrin peaks, nothing but sinigrin,
or were otherwise bad (peaks in places that made no sense, etc), and excluded samples listed in that file
from being written to the outfile.

'''
#!/usr/bin/env python

#############
DebugMode = 1   # change to 0 to silence debugging
def debug(code):
    if DebugMode==1:
        print "DEBUGGING: ",code,"\n"
#############
#############

def fixformat(line):            # zaps Gremlins
    newln = ""
    for c in line:
        if c >= chr(32):
            newln = newln + c
    newln=newln.strip()
    newln=newln.replace(' ','')
    return newln

#############

# Ask user to specify locations of working directory, accessory files.
platenum = str(raw_input("Enter number of HPLC plate to be analyzed: ")) # this should = name of working directory folder

wdpath = "/Users/rosekeith/Documents/Biology/Lab_data/Glucosinolates/Reports/RK_"+platenum

## Specify accessory files (must be in the working directory unless other path is specified):
GSFile="/Users/rosekeith/Documents/Biology/Lab_data/Glucosinolates/GSlists/GSlist"+platenum+".txt"
    # this tab-delimited file has the names of the different GS and their ranges of retention times
    # this file should have NO header.
    # example:  e.g., "6MSOH\t10.9\t11.2\n"
    # recommended to make a file specific to each HPLC batch, if peaks are shifting around

BadPeaksFile='/Users/rosekeith/Documents/Biology/Lab_data/Glucosinolates/badpeaks/badpeaks_'+platenum
    #This file contains a list of samples that either lacked sinigrin peaks, had only sinigrin peaks
    #or had a pattern of peaks that indicated a bad run or contamination in the sample
    #these were identified by eye as peaks were viewed

PeaksFile="/Users/rosekeith/Documents/Biology/Lab_data/Glucosinolates/allpeaks_"+platenum+".txt"
    # this file doesn't exist yet. It will contain a list of all peaks in the dataset
OutputFile="/Users/rosekeith/Documents/Biology/Lab_data/Glucosinolates/data/output_"+platenum+".txt"
    # this file doesn't exist yet. It will contain a list of all HPLC samples with their peaks and metadata

## done specifying accessory files
## now we are going to make a spreadsheet with every usable peak that corresponds to the compounds defined in the GSfile

InFileName=GSFile
InFile = open(InFileName,'rU')
GSlist = [] # create empty list to store retention time ranges for each GS
for Line in InFile:
    Line = Line.strip('\n')
    Elements = Line.split('\t')
    GSlist.append(Elements) # GSlist becomes a list of lists (each list = GS name, min RT, max RT)
debug(GSlist)
InFile.close()

OutFileName = PeaksFile
OutFile=open(OutFileName,'w')
OutFile.write("HPLC_ID\tRetTime\tArea\tGS\n")

BadFile = open(BadPeaksFile, 'rU')
BadPeaksList = []
for Line in BadFile:
    Line = Line.strip('\n')
    BadPeaksList.append(Line)

import glob
datalist=glob.glob(wdpath+'/*.D/mags.TXT')
for datafile in datalist:   # go through data for each run
    InFileName = datafile
    InFile = open(InFileName,'rU')
    gotsampleyet="NO"  # keeps track of whether we extracted the sample name or not
    peaklist=[] # start with empty peak list for this report
    for Line in InFile:
        Line = Line.strip('\n')
        ElementList = Line.split(',')
        #debug(ElementList)
        # extract sample name, which is the only content of first line
        if gotsampleyet=="NO":
            samplename=fixformat(ElementList[0])# zap gremlins & store sample name
            if samplename=='':
                print "\t\tERROR: Missing sample name. see "+InFileName
                quit()
            gotsampleyet="YES"  # notes that we've already passed the first line; only resets when new report is opened
            #debug("Sample name is: ")
            #debug(samplename)
            
        else:   # if this is not the header
            #debug(InFileName)
            thing=fixformat(ElementList[0])
            #debug(ElementList)
            #debug(thing)
            if thing.isdigit()==True or thing=='#':   # all the lines we want to keep start with a digit or '#'
                if fixformat(ElementList[1])!='Retent':    # and all the lines we want to keep have a number in the 2nd spot, not word 'Retent'
                    RT=float(fixformat(ElementList[1]))
                    Area=float(fixformat(ElementList[2]))
                    for GS in GSlist:
                        # check if this peak's retention time matches a RT range specified in GSList
                        if (RT>float(GS[1]) and RT<float(GS[2])):
                            # if so, name the matching GS:
                            GSname=GS[0]
                            # store ret. time & peak area & type of GS
                            currentlist=[RT,Area, GSname]
                            peaklist.append(currentlist) # peaklist contains all the peaks detected in the current sample, with retention times and areas

    for peak in peaklist:   # output the list of all GS-matching peaks found in all samples
        OutputString= "\t%s\t%s\t%s\t" %(peak[0],peak[1],peak[2])
        if samplename not in BadPeaksList: #files with bad peaks will not be written to the output file
            OutFile.write(samplename+OutputString+"\n") # each line of this output file starts with the sample name
    InFile.close()   
OutFile.close()

### At this point, allpeaks.txt has been generated.
### Next step: combine both raw & standardized data into one spreadsheet with one row per sample (peaks in columns).

Samples = {}    # initialize dictionary of dictionaries
                # keys = sample names
                # values = dictionaries
                    # keys = data types (e.g., '6MSOH', 'Site', 'Genotype', etc.)
                    # values = data (e.g., 42.1, 'JAM', 'mil32A.1', etc.)

                  
# Step 1: Read in HPLC peak data from combined file
print 'Beginning to read HPLC peak data...\n'
PeaksFile=open(PeaksFile,'rU')
LineCounter=0   # start counting lines
for Line in PeaksFile:              # each line is a single peak
    Line=Line.strip('\n')
    Fields = Line.split('\t')
    if LineCounter==0:
        LineCounter=LineCounter+1       # notes that we went through the header already, doesn't record data
    else:
        thisHPLC_ID = Fields[0]          # which sample did the peak come from?
        thisGS = Fields[3]              # which GS are we looking at?
        thisArea = float(Fields[2])            # what is the peak's area?
        if thisHPLC_ID not in Samples.keys():
            Samples[thisHPLC_ID]={}      # initialize dictionary for the current sample
            Samples[thisHPLC_ID][thisGS]=thisArea    # enter GS and peak area as value in sample dict.
        else:   # if there is already a dictionary started for the current sample
            if Samples[thisHPLC_ID].has_key(thisGS)==True: # if this sample already has a peak listed for this GS:
                Samples[thisHPLC_ID][thisGS]=Samples[thisHPLC_ID][thisGS]+thisArea  # add the new peak (assuming this is a split peak)
                print "warning: Split peak detected in sample ",thisHPLC_ID, " for ",thisGS,". Check manually!! \n"
            else:   # if this sample does not already have a peak for this GS
                Samples[thisHPLC_ID][thisGS]=thisArea   # enter GS and peak area as value in sample dict.
print 'HPLC peak data entered successfully!\n'


# Step 2: quality check and filling out data matrix (0s instead of null)
print 'Beginning quality control and filling out data matrix...\n'
for i in Samples.keys():
    #debug(i)
    for GS in GSlist:                           # each GS is a list of a GS name, min RT, max RT
        if GS[0] not in Samples[i].keys():      # so GS[0] gives only the GS name.
            if GS[0]=="sinigrin":
                Samples[i]['sinigrin']=float(0)
                print "ERROR: Sample",i," doesn't have a sinigrin peak! Fix data and restart program.\n"
                break
            else:
                Samples[i][GS[0]]=float(0)    # give nonexistent peaks an area of 0, so the data matrix is filled out
#print Samples
print 'HPLC peak data looks good!\n'
PeaksFile.close()       # done reading in the peaks; all data is stored in the dictionary of dictionaries, Samples.

# Now, every individual HPLC sample (i.e., HPLC_ID) is the key of a dictionary that has areas for each GS being considered and for sinigrin peak (from the PeaksFile)

# Step 3: Write a header for the final output file & write output file
OutFile=open(OutputFile,'w')
OutHeader='HPLC_ID'
for GS in GSlist:
	raw = "raw_"+GS[0]
	OutHeader=OutHeader+'\t'+raw
OutFile.write(OutHeader+'\n')

print 'Beginning data output...\n'
for k in Samples.keys():
    OutString=k    # clear/initialize OutString
    for GS in GSlist:       # go through each GS of interest, add raw & standardized values for this sample (may = 0)
        GSname=GS[0]
        raw=Samples[k][GSname]
        OutString=OutString+'\t%f'%(raw)  # enter raw area for this GS for this sample k
    # we've gone through all the GS, so we can write to file:
    OutFile.write(OutString+'\n')   # write the row corresponding to sample k to the output file
OutFile.close()
print 'Raw peak data are written to the output file!\n'
