# Supplementary material for: Testing the optimal defense hypothesis in nature: Variation for glucosinolate profiles within plants
Source: PLoS One. 2017 Jul 21;12(7):e0180971. doi: 10.1371/journal.pone.0180971 (PMC5521783; doi:10.1371/journal.pone.0180971)
Supplement: S2 File — (PY) [file pone.0180971.s004.py]

#!/usr/bin/env python

"""  
Author: Rose Keith
Email: r.keith@mindspring.com

This script merges the output of HPLCreaper.py with data from a tab-delimited metadata file. The output is a tab-delimited .txt file with a header.

The input files are both tab-delimited .txt files with headers:

1. A HPLC data file, with HPLC ID as the first column (the ouput file of HPLCreaper)
2. A meta-data file, which must have HPLC ID as the first column, and a column with plate number, titled "plate", in any position.

"""

import glob

DataFolder="/Users/rosekeith/Documents/Biology/Lab_data/Glucosinolates/data/to_move_into/output_"

MetaFileName="/Users/rosekeith/Documents/Biology/Lab_data/Mat_effects_redo/MAT3_HPLC.txt"

OutFileName="/Users/rosekeith/Documents/Biology/Lab_data/Mat_effects_redo/Mat3_GS.txt"


Metafile = open(MetaFileName, 'rU')

Outfile = open(OutFileName, 'w')

LineNumber = 0 #initialize the line counter

MetaList = [] #initializes a list that will hold the lists of lines from the metafile
PlatesList = [] #will be a list of the plate numbers for every sample

for Line in Metafile:

    Line2 = Line.replace('\n', '')
    mLineList = Line2.split('\t')
    mLineList = [x.strip(' ') for x in mLineList] #Removes extraneous spaces from the metadata file
    
    if LineNumber == 0: #the header row
        MetaKey = mLineList #makes a list out of the header, in the same order as the data will be
        Platepos = MetaKey.index("HPLC_plate") #Stores the position of the column headed "plate"

    else:

        MetaList.append(mLineList) # each line is turned into a list, then added to the list of lists
        if mLineList[Platepos] != '':
            PlatesList.append(mLineList[Platepos]) #adds the plate number to the list of plates; does this for every line

    LineNumber = LineNumber + 1

Plates = list(set(PlatesList)) #makes a list that's a set of all of the plates 

print Plates

FileSet=[] #initializes a list of file names that will eventually hold all of the ones

for item in Plates: #for each plate in the meta files
    read_files = glob.glob(DataFolder+item+"*.txt") #grab any files that match the name for that plate
    # this is robust to files being named for multiple plates, as long as the first plate is included in
    #the meta-file, and it will grab more than one file if the plate appears in two, so it will get
    #re-do files as long as they start with the number

    FileSet = FileSet+read_files #adds the new files to the list
    
print FileSet
FileNumber = 0

for File in FileSet: #looping through all of the files

    Datafile=open(File, "rU")

    LineNumber = 0

    for Line in Datafile:
        Line = Line.replace('\n','')
        LineList = Line.split('\t')

        if LineNumber == 0:
            KeyList = LineList
            GSList = KeyList[1:] # the first column is the ID; the later columns are data for each GS

            LongKey = KeyList + MetaKey #making a combined header for both documents, with the data
            # file first and then the metafile, the same order as other lines will be added
            
            if FileNumber == 0: #the header is only written for the first file, so that it doesn't repeat
                Outfile.write("\t".join(str(x) for x in LongKey)) #converts a list into tab-delimited text
                Outfile.write('\n') #writes the header to the outfile
                RefKeyList = LongKey #makes the first line of the first file the reference header to check others against later

                          
        else:
            ID = LineList[0] #Does require the ID to be the first element; output formatted that way

            for mLineList in MetaList: #cycle through all of the lists (lines) from the metafile
                mID=mLineList[0] #also in metafile, ID must be first

                if mID == ID: #find the metadata list that matches the sample
                    OutList = LineList + mLineList #output is the GS data followed by the metadata
                    
                    Outfile.write("\t".join(str(x) for x in OutList)) #writes that output to the outfile
                    Outfile.write('\n')
        LineNumber = LineNumber + 1
        
    Datafile.close()
    if FileNumber > 0: #double-checks that the headers are consistent between data files
        if LongKey != RefKeyList:
            print "Warning: Headers not consistent between data files!"
        
    FileNumber = FileNumber + 1

print "Done"

Metafile.close()
Outfile.close()


        
