# Supplementary material for: Testing the optimal defense hypothesis in nature: Variation for glucosinolate profiles within plants
Source: PLoS One. 2017 Jul 21;12(7):e0180971. doi: 10.1371/journal.pone.0180971 (PMC5521783; doi:10.1371/journal.pone.0180971)
Supplement: S3 File — (PY) [file pone.0180971.s005.py]

#!/usr/bin/env python

''' 
Author: Rose Keith
Email: rak24@duke.edu

Takes the output of GS_datamerge.py and calculates concentrations and proportions from the raw glucosinolate data. Outfile is a tab-delimited .txt file with a header.


'''

#import re

InFileName="/Users/rosekeith/Documents/Biology/Field_data/Field_2014/All_GS_data2014.txt"

OutFileName='/Users/rosekeith/Documents/Biology/Field_data/Field_2014/GS2014_processed.txt'

Infile = open(InFileName, 'rU')
Outfile = open(OutFileName, 'w')


GS_list = ["2HP", "sinigrin", "1ME", "6MSOH", "1MP"] #would have to modify if other glucosinolates were included

LineNumber = 0

for Line in Infile:
    Line = Line.replace('\n', '')
    LineList = Line.split('\t')

    
    if LineNumber == 0:
        KeyList = LineList
        print KeyList
        
        SinigrinPos = KeyList.index("raw_sinigrin")  # This is so inelegant, but I just didn't care any more
        WeightPos = KeyList.index("Weight(mg)")
        HPpos = KeyList.index("raw_2HP")
        MEpos = KeyList.index("raw_1ME")
        MSOHpos = KeyList.index("raw_6MSOH")
        MPpos = KeyList.index("raw_1MP")

        NewLabels = ["Total_2HP", "Total_1ME", "Total_6MSOH", "Total_1MP", "Total_GS", "Con_2HP", "Con_1ME",
                            "Con_6MSOH", "Con_1MP", "Con_GS", "BC_rat", "PctBC_1ME"]

        KeyList = KeyList + NewLabels

        Outfile.write("\t".join(str(x) for x in KeyList)) #writes that output to the outfile
        Outfile.write('\n')


    else:
        if LineList[WeightPos]=='': #a few don't have weight; have to ignore them
            print "No weight for sample",LineList[0]

        else:
           
            Total_2HP = 0.05*float(LineList[HPpos])/float(LineList[SinigrinPos])
            Con_2HP = float(Total_2HP)/float(LineList[WeightPos])

            Total_1ME = 0.05*float(LineList[MEpos])/float(LineList[SinigrinPos])
            Con_1ME = float(Total_1ME)/float(LineList[WeightPos])
            
            Total_6MSOH = 0.05*float(LineList[MSOHpos])/float(LineList[SinigrinPos])
            Con_6MSOH = float(Total_6MSOH)/float(LineList[WeightPos])

            Total_1MP = 0.05*float(LineList[MPpos])/float(LineList[SinigrinPos])
            Con_1MP = float(Total_1MP)/float(LineList[WeightPos])

            Total_BC = Total_2HP + Total_1ME + Total_1MP
            
            if Total_6MSOH != 0:
                BC_rat = Total_BC/Total_6MSOH
            else:
                BC_rat = '' # a couple of them have no 6MSOH, get a divide by 0 error


            if Total_BC != 0:
                PctBC_1ME = Total_1ME/(Total_BC)
            else:
                PctBC_1ME = ''

            Total_GS = Total_2HP + Total_1ME + Total_6MSOH + Total_1MP
            Con_GS = Total_GS/float(LineList[WeightPos])

            LineList.append(Total_2HP)
            LineList.append(Total_1ME)
            LineList.append(Total_6MSOH)
            LineList.append(Total_1MP)
            LineList.append(Total_GS)
            LineList.append(Con_2HP)
            LineList.append(Con_1ME)
            LineList.append(Con_6MSOH)
            LineList.append(Con_1MP)
            LineList.append(Con_GS)
            LineList.append(BC_rat)
            LineList.append(PctBC_1ME)


            if len(LineList)!=len(KeyList): #Checking for an error in adding labels
                print "Error: Label and data mis-match"

        Outfile.write("\t".join(str(x) for x in LineList)) #writes that output to the outfile
        Outfile.write('\n')


    LineNumber = LineNumber + 1

        

print "done"
Infile.close()
Outfile.close()
